# Supplementary material for: Holmium Laser Enucleation of the Prostate: Modified Two-Lobe Technique versus Traditional Three-Lobe Technique—A Randomized Study
Source: Biomed Res Int. 2019 Sep 30;2019:3875418. doi: 10.1155/2019/3875418 (PMC6791212; doi:10.1155/2019/3875418)
Supplement: Supplementary Materials — The supplementary file is the original data for the results of all patients. Sheet1: modified group. Sheet2: traditional group. [file 3875418.f1.xlsx]

## Sheet: 改良组
病案号	Age(yr)	Operative time (min)	Hospitalization (days)	Catheterization (days)	Prostate volume (cc)	PSA ((ng/ml))	Preoperative Qmax (ml/s)	Postoperative 1 Month Qmax	Postoperative 3 Month Qmax	Postoperative 6 Month Qmax	Postoperative 12 Month Qmax	Preoperative Ipss	Postoperative 1 Month IPSS	Postoperative 3 Month IPSS	Postoperative 6 Month IPSS	Postoperative 12 Month IPSS	Preoperative Qol	Postoperative 1 Month Qol	Postoperative 3 Month Qol	Postoperative 6 Month Qol	Postoperative 12 Month Qol	Erectile function	Orgasmic function	Intercourse satisfaction	Overall satisfaction	6th month IIEF	12th month IIEF	Transient urinary incontinence	Urinary retention	6 months postoperative ejaculatory volume (ml)	6 months postoperative retrograde ejaculation	12 months postoperative urinary incontinence	12 months postoperative urethral stricture	12 months postoperative ejaculatory volume (ml)	12 months postoperative retrograde ejaculation	Transfusion rate	12 months postoperative re-TURP
8188414	69	87	4	3	75	4	7	24	22	28	24	24	4	4	4	3	7	3	1	1	1															0	0
8175727	53	77	4	3	83	1	9	13	17	21	24	24	11	9	6	7	6	2	2	2	1	6	3	6	5	29	30			0.3				1		0	0
8190733	90	83	4	3	69	3	6	28	29	24			10	8	6		4	3	2	2		6	9	6	1	20	22			0.2				1		0	0
3718820	72	62	5	4	82	1	7	20	23	25	24	24	7	5	5	8	6	2	1	2	1															0	0
8167777	76	73	3	2	71	2	7	26	26	23	27	22	9	6	6	5	4	3	2	1	2												1			0	0
8167757	72	65	4	2	86	3	7	22	25	24	23	23	5	6	6	7	7	2	1	2	1	8	6	12	11	32	33	1		2				2.1		0	0
8226048	62	75	5	3	80	1	5	20	27	26	28	25	8	6	6	9	5	3	3	2	2	1	18	6	4	32	32			2				2.5		0	0
8224099	69	96	4	3	98	3	7	26	26			22	7	6			5	2	2			19	7	6	5	31	31			2				2		0	0
8255622	62	68	2	2	70	3	7	26				23	9				4	3				17	8	0	8	38	37			2				2		0	0
8292459	76	58	4	2	72	2	7	24	26	25	26	23	5	4	6	6	5	3	1	1	1															0	0
8291546	66	87	4	2	83	4	8	18	18	25		22	6	6	6		7	3	2	1		10	4	4	5	25	29			0.1				1		0	0
8457200	70	69	5	2	83	0	8	28	29	27	26	24	12	10	6	8	4	2	2	2	2															0	0
611890	78	91	3	2	68	4	7	20	21	21	28	24	9	8	8	6	6	3	1	1	1	4	7	4	5	23	25			0.1				0.5		0	0
8156729	69	87	4	3	79	3	6	27	20	24		23	11	10	3		3	2	1	1		1	12	5	9	33	33			0.1	1			0.3	1	0	0
8160552	62	55	4	3	67	1	8	25	18			22	10	8			5	2	1			24	7	3	7	32	32			1.8				1.8		0	0
8167757	80	70	3	3	64	4	9	25	30	22	30	22	7	8	6	7	4	3	1	1	1	19	5	8	4	37	38			1.8			1	1.8		0	0
8623709	65	61	3	3	73	1	7	24	18	25	23	22	9	4	4	3	4	2	2	2	2	23	4	4	6	20	29			2.1				2.1		0	0
8614442	66	96	2	2	79	5	6	23				19	7				4	3				4	9	2	3	19	23			2.2				2.4		0	0
7729402	72	92	3	2	62	3	6	23	23	21	22	24	6	4	4	4	4	2	3	2	3	9	9	4	8	18	26			2				2		0	0
7973488	63	32	4	3	85	2	5	24	25	30	28	22	8	8	6	7	4	3	1	2	2	17	8	3	3	32	33			0.2				1		0	0
7949139	66	55	4	4	71	1	7	21	21	26	24	24	12	12	6	8	5	3	2	2	1	9	3	1	11	31	32			2				2		0	0
8025102	70	71	4	3	84	2	6	21	25	22	27	21	8	8	6	10	5	3	1	1	1	17	7	4	2	38	37			1.8				2		0	0
8050140	66	68	3	3	62	4	6	18	18	22	21	21	14	14	6	6	7	2	2	2	2										1				1	0	0
8781929	63	79	3	3	70	5	7	19	15	24	25	28	8	5	4	7	7	3	3	2	2															0	0
3103854	71	62	3	3	60	1	6	16	21	26	25	22	9	9	14	7	2	2	1	2	2															0	0
8170599	72	43	2	2	75	2	7	25	25	27	21	22	5	5	7	3	4	2	1	1	1												1			0	0
3716216	78	87	3	2	67	1	7	21	23	21	21	23	5	5	6	5	3	3	2	2	1	15	7	9	2	35	36			2	1			2.1		0	0
8176482	72	55	4	3	68	2	7	19	20	23	23	29	10	9	6	3	3	3	2	2	2	15	4	1	13	37	38			2	1			2		0	0
8195780	87	92	5	4	58	2	7	19	27	26	23	22	9	1	3	3	4	2	2	2	2															0	0
8192001	62	63	3	3	62	3	5	16	19	20		24	6	1	6		5	3	1	1																0	0
8197310	64	66	3	2	74	4	7	23	27	28	29	25	6	4	4	8	4	2	2	1	1															0	0
3594355	75	68	3	2	61	2	6	24	24	24	25	24	8	9	6	3	5	2	1	1	1															0	0
8221823	62	57	3	3	66	2	6	24	23	27	27	22	6	5	3	7	7	5	4	3	1															0	0
2673686	76	97	3	2	60	2	6	19	25	29	27	24	7	4	5	5	3	2	1	1	1															0	0
8231360	72	81	3	2	63	3	5	18	22			23	1	1			5	2	2																	0	0
8244139	82	56	3	2	72	3	7	22	24	29	22	22	12	10	10	8	3	2	1	1	1															0	0
8232703	81	79	4	3	70	1	6	23	24	24	30	23	7	5	5	4	3	2	2	2	1		10	5	4	24	29			0.1	1			1	1	0	0
8286415	65	84	3	3	63	8	9	26	25	24	25	23	9	5	5	6	4	2	1	1	1	13	4	8	2	26	26			2				2		0	0
8272102	72	93	4	2	85	5	6	25	30	30	23	19	5	6	7	7	4	2	1	2	1															0	0
8272102	71	62	2	2	73	3	7	18	25	22	26	26	9	3	3	5	6	3	3	3	1	24	1	7	11	29	29			2.7				2		0	0
8429600	61	67	3	2	54	4	7	21	25	24	24	23	5	3	5	4	5	3	3	2	1	17	7	5	10	30	30		1	1.9				2.6		0	0
8444864	63	66	3	3	65	4	8	21	21			21	7	1			4	3	1			21	1	7	9	37	36			1.6				2		0	0
8274643	79	50	3	3	63	3	7	19	25	25	24	22	13	13	10	4	5	2	1	1	1															0	0
8443512	65	66	3	3	62	4	8	21	24	20	21	22	13	12	11	5	5	3	2	2	1															0	0
8479705	66	87	3	3	71	3	7	23	26	24	23	22	6	8	6	7	6	3	1	2	1	17	8	5	1	22	25			0.1	1			1.8		0	0
8454069	64	95	3	2	70	2	7	26	26	26		27	14	4	6		4	3	3	2																0	0
8493172	76	59	3	3	72	2	9	25	22	24	21	27	6	8	7	7	7	3	1	1	1															0	0
8503591	57	58	4	3	64	5	7	25	20	22	23	21	13	8	8	7	3	3	2	2	1	18	8	4	1	21	30			2.2				2.4		0	0
7967492	79	61	3	3	57	5	7	21	29	20	26	22	10	9	9	9	4	3	2	2	1	20	10	4	3	34	34			2.1	1			2.5	1	0	0
1078841	68	55	7	3	44	2	8	18	21	20	22	22	2	4	6	5	4	3	2	2	2															0	0
8208703	71	112	7	4	60	2	7	21	33	26	25	20	11	6	6	7	4	2	1	1	1															0	0
1008849	74	52	2	2	56	1	6	21	28	21	22	21	9	9	6	7	5	2	2	1	1															0	0
8618065	82	83	2	3	65	3	7	22	23	20	21	24	8	6	6	5	4	2	2	1	1															0	0
8627388	74	110	5	2	54	3	7	20	18	27	27	21	10	9	8	4	4	2	1	2	1															0	0
8647395	70	59	2	2	83	3	8	26	22	21	24	23	15	14	14	4	5	2	1	1	1															0	0
8624684	64	89	2	2	63	2	7	22	25	27	20	21	9	9	6	8	3	2	1	1	1															0	0
3387330	72	49	2	2	83	6	7	32	20	26	20	26	6	6	6	5	4	2	1	2	2															0	0
3468328	78	51	2	2	77	4	7	24	21	27	33	25	11	9	8	6	4	2	1	2	2										1					0	0
3461640	76	87	3	3	74	4	7	15	16	18	22	22	5	2	2	3	5	2	1	1	1															0	0
2507748	75	99	4	3	67	4	8	21	21	23	25	22	7	8	8	8	4	2	1	1	1	18	8	11	1	29	30			2				2		0	0
7466167	80	119	3	2	72	4	6	21	27	24	25	23	8	1	6	4	4	2	1	1	1															0	0
2434286	60	42	3	2	88	4	7	25	30	20	24	21	14	4	2	5	5	3	2	1	2															0	0
7483315	62	53	5	4	55	2	7	21	28	24	28	21	9	2	6	6	5	2	2	2	2	8	8	4	3	29	30			2.6				2.5		0	0
7486505	72	101	3	3	56	5	8	23	24	26	23	25	12	10	9	5	5	2	1	1	1	16	1	2	12	30	32			2.8	1			2.5		0	0
7501434	83	35	3	2	64	2	7	24				20	7				3	3																		0	0
7495331	77	98	3	3	68	3	7	23	27	23	23	24	14	13	12	10	5	2	1	1	1															0	0
3468328	66	87	3	2	74	5	5	24	24	27	22	24	7	6	6	5	5	3	2	1	1															0	0
7485955	67	69	5	4	75	3	7	20	26	25	24	20	9	3	6	7	5	3	1	1	1															0	0
7582193	62	52	4	3	68	4	7	22	27	25	16	23	9	8	6	3	4	2	2	1	1															0	0
2426407	79	88	2	3	74	3	7	22	29	25	25	23	8	5	5	6	5	3	1	1	1	7	1	3	1	30	31			0.1	1			1.8		0	0
1589660	62	43	2	3	94	5	8	19	30	29	24	22	9	8	8	7	6	3	2	2	1															0	0
7716654	75	52	4	2	92	3	7	18				23	8				6	3																		0	0
7618454	72	93	4	2	57	3	7	28	27	25	23	23	11	10	10	9	5	3	3	2	1															0	0
7613315	72	51	3	2	55	3	7	22	21	22	28	21	9	8	8	8	6	3	2	2	1															0	0
7729402	77	54	3	2	65	3	7	20	23	23	26	21	9	2	1	5	4	2	2	1	1															0	0
2691093	70	49	4	2	84	3	7	23	25	25	20	20	11	10	10	8	5	3	2	2	1															0	0
2691093	59	50	5	3	67	3	9	26	27	20	24	21	11	10	10	4	5	3	2	2	1															0	0
7908787	66	56	5	4	74	3	7	28	23	20	20	21	10	7	7	5	4	2	2	1	1															0	0
7908488	68	89	2	3	59	4	7	24	22	20	20	22	15	12	8	5	7	3	2	2	1															0	0
7966798	71	55	3	2	74	9	7	22	20	25	30	19	12	10	8	6	4	3	2	1	1															0	0
969394	60	46	8	2	71	4	8	29	28	36	30	23	8	2	5	3	5	3	3	2	2															0	0
7810662	72	55	2	2	75	3	7	22	24	26	20	22	19	15	3	6	5	3	2	2	2															0	0
3409840	70	49	6	3	60	3	7	22	27	28	28	29	4	2	3	9	4	2	2	2	2															0	0
8006381	57	85	2	2	62	3	8	24	22	21	20	21	11	11	12	11	5	2	1	0	1															0	0
8011158	70	88	3	3	87	4	9	13	21	20	31	22	4	2	3	3	5	2	2	2	2															0	0
8018074	72	50	5	3	63	4	8	32	32	33	20	19	13	13	10	9	4	3	1	1	1															0	0
8019907	66	120	4	3	102	3	7	25	26	26	30	23	12	13	10	9	5	3	2	2	2															0	0
8057464	60	95	5	3	79	5	7	23	21	23	27	23	11	3	3	3	5	2	1	1	1															0	0
8746230	75	99	5	3	78	4	7	23	22	25	22	22	12	12	8	6	6	2	1	1	1															0	0
8776600	63	49	3	3	97	8	7	19	15	26	21	19	6	3	2	4	5	3	2	2	2															0	0
2590421	74	57	3	3	88	4	7	18	18	25	21	20	7	1	4	8	5	2	1	1	1															0	0
8773764	75	95	3	3	60	5	6	22	17	25	20	20	13	13	13	10	5	2	2	2	2															0	0
7434713	72	100	5	5	84	3	8	22	16	22	28	24	10	10	10	9	7	3	1	1	1															0	0
8805134	73	49	2	3	73	3	7	23	22	26	23	21	8	3	1	8	5	2	1	1	2															0	0
8812737	76	60	3	3	71	3	7	23	23	30	24	24	6	4	2	2	4	2	1	1	1															0	0
8806799	65	111	7	3	73	5	7	22	20	20	30	19	5	5	4	4	5	2	2	2	2															0	0
4574556	84	97	3	3	78	4	7	23	26	30	30	23	8	5	5	3	5	2	1	1	1															0	0

## Sheet: 传统组
病案号	Age(yr)	Operative time (min)	Hospitalization (days)	Catheterization (days)	Prostate volume (cc)	PSA ((ng/ml))	Preoperative Qmax (ml/s)	Postoperative 1 Month Qmax	Postoperative 3 Month Qmax	Postoperative 6 Month Qmax	Postoperative 12 Month Qmax	Preoperative Ipss	Postoperative 1 Month IPSS	Postoperative 3 Month IPSS	Postoperative 6 Month IPSS	Postoperative 12 Month IPSS	Preoperative Qol	Postoperative 1 Month Qol	Postoperative 3 Month Qol	Postoperative 6 Month Qol	Postoperative 12 Month Qol	Erectile function	Orgasmic function	Intercourse satisfaction	Overall satisfaction	6th month IIEF	12th month IIEF	Transient urinary incontinence	Urinary retention	6 months postoperative ejaculatory volume (ml)	6 months postoperative retrograde ejaculation	12 months postoperative urinary incontinence	12 months postoperative urethral stricture	12 months postoperative ejaculatory volume (ml)	12 months postoperative retrograde ejaculation	Transfusion rate	12 months postoperative re-TURP
02959425	56	62	3	3	92	2	8	25	21	20	20	21	9	9	7	6	3	3	2	2	2	7	5	5	1	27	30			1.4	1			2	1	0	0
07520356	75	108	3	2	51	2	7	28	24	26	22	21	13	12	12	8	4	3	1	1	1															0	0
07531321	78	46	5	4	87	3	6	25	22	34	30	21	8	8	9	2	3	2	2	2	2															0	0
07520356	72	74	3	3	70	3	7	25	26	22	23	21	8	8	6	8	8	3	1	1	1	15	5	2	2	26	27			0.5	1			0.5	1	0	0
07610662	57	64	4	3	76	3	7	26	24	23	24	24	9	9	6	3	4	3	2	2	1															0	0
07638697	53	76	5	4	70	4	8	27	23	23		22	7	6	6		4	3	1	1																0	0
07611082	56	97	3	3	78	3	8	29	27	25	29	25	5	4	6	4	5	2	2	2	2	15	7	5	2	33	38			0.3	1			0.3	1	0	0
07654640	69	59	5	3	79	2	8	21	34	22		21	8	7	5		4	2	1	1																0	0
07663979	89	94	4	3	74	2	6	23	16	21	22	22	6	4	5	7	4	3	2	2	2	3	8	6	2	36	37			1.6	1			2	1	0	0
07766473	89	88	3	3	72	1	7	25	22	22	27	26	9	5	4	7	5	3	1	1	1															0	0
07749652	80	66	3	2	91	3	8	17	29	29	26	22	4	4	5	1	3	3	2	2	2															0	0
07906107	72	64	4	2	86	3	6	18	25	31	29	23	15	5	2	1	3	3	1	1	1															0	0
07766473	68	107	5	4	59	3	7	25	22	26	22	20	3	3	3	3	3	2	2	2	2	8	7	5	5	36	36			2	1			2		0	0
07925561	77	32	4	3	60	1	7	26	28	23	20	26	10	3	3	3	5	4	1	1	1	8	6	5	5	37	37			0.7	1		1	0.7	1	0	0
07922837	71	57	3	2	72	3	6	30	24			24	4	4			4	2	2									1								0	0
07928099	73	75	3	2	62	3	8	28				22	8				4	3																		0	0
07807861	76	54	4	3	92	1	6	26	26	30	27	24	6	6	5	6	4	3	2	2	2	15	4	4	4	20	21			0.1	1			0.1		0	0
07807861	79	98	4	3	64	3	8	18				20	6				4	4																		0	0
07969180	66	65	3	3	62	2	6	30	33	23	25	20	4	4	7	3	8	3	3	1	1															0	0
07975443	68	30	4	2	62	4	6	24	21	28	25	20	15	10	8	7	4	2	1	1	1															0	0
08428827	65	73	2	2	71	3	8	27				21	7				5	3																		0	0
08690759	75	76	3	3	109	3	7	22	22			22	7	8			6	4	1																	0	0
08708694	66	58	4	3	94	4	8	25	26	24	31	25	2	2	3	5	4	4	2	2	1														1	0	0
03730294	74	86	2	2	64	5	6	14	25			20	12	8			4	4	2			12	6	10	3	19	24			0.2	1			0.2		0	0
08735211	76	52	4	2	75	1	6	10				24	8	5			4	3	1																	0	0
08749022	73	47	2	2	78	5	7	24		27		21	4	2	3		5	2	2	1																0	0
08778892	72	45	3	3	72	4	6	24	25	29	23	25	5	3	8	8	4	3	2	2	1															0	0
08788115	75	47	4	3	73	4	7	36	30	24	33	20	8	2	4	6	5	2	2	2	2	20	4	6	15	25	26			2	1			2	1	0	0
08855721	84	71	3	3	58	4	6	22	25	29	30	24	8	5	5	5	5	3	2	2	2															0	0
08883667	74	99	4	3	73	3	7	22	25	28	25	21	7	4	5	4	4	3	2	2	1															0	0
08940218	74	83	3	2	81	3	8	19	27	23	20	21	12	9	5	2	4	3	3	3	2															0	0
08894767	77	92	4	4	59	5	7	22	18	28	28	23	12	11	8	8	6	4	3	2	1							1								0	0
03299484	77	44	5	4	71	5	8	24	22			23	13	10			5	3	3																	0	0
08846642	86	87	3	2	72	2	6	21	24	23	29	21	8	1	5	3	5	3	2	1	2															0	0
08951391	72	91	3	2	62	3	7	24	23	27	31	27	6	6	5	10	4	3	1	1	2							1								0	0
08980774	66	48	4	3	79	5	9	20	22	26	23	21	16	13	10	8	6	2	2	2	1															0	0
7914541	56	31	3	2	82	4	8	20	23	23	24	23	9	8	9	3	5	3	3	1	2															0	0
8113126	59	115	4	3	68	4	8	28	29	30	22	20	9	7	6	4	5	2	2	2	1															0	0
8030183	80	3	4	3	88	3	7	26	25	24	26	22	11	4	6	6	4	2	2	2	2															0	0
2515744	65	73	3	2	66	5	6	22	26	27	22	26	9	8	3	3	5	3	3	3	2															0	0
7780571	70	45	3	3	67	3	7	15	22	24		26	5	5	4		4	2	2	2																0	0
8467617	60	71	3	2	51	1	6	33	21	32	30	20	11	9	10	6	5	3	1	1	1															0	0
3459755	65	88	4	4	68	5	8	21	29	25	30	29	8	7	7	7	5	4	2	2	2															0	0
3384609	77	101	5	3	68	4	7	30	30	20	29	27	11	8	6	7	4	3	2	2	1															0	0
3465965	83	122	4	3	66	2	6	32	28	22	22	22	13	9	9	10	6	4	1	2	2															0	0
3445104	82	70	3	2	62	3	8	27	33	22	22	22	3	3	3	5	5	3	2	2	1															0	0
3336593	72	56	5	4	60	2	7	26	25	28	27	23	7	5	4	1	4	4	2	2	2															0	0
471877	73	68	3	3	73	3	8	23	21	22	24	20	5	5	6	1	4	3	2	1	1							1								0	0
3501798	51	103	5	3	66	5	7	20	33	30	22	20	8	8	7	9	6	4	3	3	2															0	0
7835948	88	37	4	3	63	3	8	22	33	28	26	24	5	2	7	6	5	2	1	1	1															0	0
7952547	71	90	3	2	76	3	7	25	27	24	19	21	13	12	3	8	4	4	2	2	2															0	0
3413144	89	53	2	3	71	4	6	21	22	23	24	22	8	6	5	7	4	4	2	3	2															0	0
2507272	68	82	2	2	70	3	6	21	20	32	23	22	4	1	6	7	8	4	2	2	1															0	0
2198212	75	62	5	3	78	5	7	24	24	29	24	21	3	3	3	4	2	2	1	1	1															0	0
7490674	61	65	8	2	68	5	6	21	18	20	23	21	13	12	12	12	4	2	1	1	1															0	0
2507272	72	32	2	3	73	7	5	32	19	19	20	24	11	10	9	11	5	3	2	2	2															0	0
1442228	77	42	3	2	72	2	7	29	15	16	23	23	9	5	3	5	4	3	1	1	1															0	0
7628628	62	42	3	2	50	2	5	30	21	34	21	20	13	6	3	9	4	3	1	1	1	8	2	16	1	23	23			2	1			2	1	0	0
7703080	71	58	6	4	49	5	7	15	17	22	33	21	12	9	5	4	5	2	2	2	2															0	0
7628628	71	57	3	3	65	3	6	19	20	28	26	21	14	9	6	4	4	2	1	1	1															0	0
7835948	61	38	2	3	56	2	6	29	29	21	23	21	3	3	7	5	3	2	2	1	2	14	7	1	2	24	27			1.3	1			1.8	1	0	0
7952547	72	27	2	2	90	3	8	31	29	16	18	20	6	6	5	4	3	2	1	1	1	23	3	19	1	29	29			0.4	1			0.4	1	0	0
7990235	70	56	4	3	57	2	8	27	20	21	20	23	6	4	8	3	6	2	2	2	1							1								0	0
7990235	71	99	3	3	72	3	6	31	21	19	22	21	11	9	6	4	3	2	1	1	2															0	0
7990235	84	67	4	3	57	4	5	34	34	35	31	20	7	7	6	6	5	3	2	2	1															0	0
3746084	72	60	3	3	97	5	7	18	22	27	20	20	10	9	10	10	3	2	1	1	2															0	0
3392019	80	49	3	2	66	4	6	15	13	25	26	24	8	8	8	6	5	4	2	2	1															0	0
3727169	71	86	3	2	77	6	6	21	33	25	28	23	11	11	11	11	4	3	1	1	1															0	0
8466211	73	90	2	3	94	3	8	20	21	24	21	23	3	3	5	6	4	2	2	2	1	22	5	2	1	29	30			0.5	1			0.5		0	0
8454404	71	66	3	2	72	2	7	19	26	26	24	22	7	6	6	10	4	3	3	2	2															0	0
8503460	78	84	2	2	79	2	7	30	35	23	33	26	13	12	4	8	5	3	1	1	1															0	0
8499648	74	86	3	3	76	5	7	30	30	31	33	20	6	6	4	8	4	2	2	1	1							1								0	0
8617265	68	98	2	2	69	2	7	21	22	28	30	22	8	5	5	1	7	5	1	1	1	8	1	1	4	33	34			0.5	1			0.5	1	0	0
1033902	77	99	2	2	74	6	7	28	28	23	21	20	8	8	7	8	4	2	2	1	1															0	0
8754845	71	61	3	3	69	3	7	28	23	21	30	21	9	2	1	2	5	3	2	2	2															0	0
7914541	60	67	2	2	67	3	7	21	27	20	23	20	9	8	10	10	5	3	2	2	1															0	0
2570655	77	101	6	2	81	3	8	19	23	34	21	20	6	6	7	7	5	2	2	2	1															0	0
7917945	70	86	3	3	57	5	6	18	32	24	15	22	5	5	5	2	5	3	3	2	2															0	0
752040	76	65	2	2	96	5	6	22	24	22	24	21	6	5	6	6	5	3	2	1	1															0	0
1598001	63	82	4	3	83	9	6	24	22	30	26	23	12	11	8	8	5	2	2	2	2															0	0
7924330	71	65	7	3	70	2	6	22	22	33	21	23	9	6	5	2	4	2	1	1	1															0	0
7986891	71	81	10	5	77	5	7	20	25	31	30	23	11	11	9	5	5	2	1	1	1															0	0
7997770	58	54	8	7	71	3	5	29	29	22	29	20	9	1	5	4	5	2	2	2	2											1				0	0
8004107	72	93	2	2	71	8	7	28	24	21	23	22	7	1	6	3	5	4	3	2	2															0	0
8039922	69	76	3	3	68	1	6	24	26	32	27	20	8	5	5	2	5	5	3	1	1	5	9	15	1	36	37	1		1.3				2		0	0
2436666	71	93	2	3	76	1	7	29	26	28	20	21	6	2	2	2	4	2	1	1	1	21	1	2	15	23	29			1.6				1.9		0	0
8071671	68	83	6	3	70	3	7	18	28	25	28	21	4	1	7	11	6	2	1	1	1	22	7	8	2	24	27			0.3				0.3		0	0
5468457	69	99	4	4	88	2	7	16	20	27	30	23	5	1	1	1	5	2	2	1	1	15	6	7	4	38	38			1.3				2		0	0
1101238	70	35	6	4	62	3	7	16	17	27	31	30	10	1	1	5	4	2	2	2	1	12	9	11	14	30	35			0.3				0.4		0	0
2127423	75	57	5	3	72	2	8	14	15	20	22	21	5	1	2	2	6	4	3	2	2	18	5	11	5	24	26			1.7				2		0	0
2131534	70	81	2	4	70	2	9	24	20	23	20	21	13	12	12	2	6	2	2	2	1	13	9	1	2	27	29			0.2				0.5		0	0
3554654	79	100	6	3	75	1	8	13	15	30	33	21	14	11	3	5	5	3	2	1	1	2	4	7	10	28	33			2		1		2		0	0
3954379	88	65	2	3	72	4	7	20	20	21	21	24	18	2	3	3	5	3	3	2	1							1								0	0
1244165	81	59	2	3	71	3	5	24	23	22	22	22	14	13	6	5	6	2	2	1	1															0	0
